# Supplementary material for: Donor-Derived Vγ9Vδ2 T Cells for Acute Myeloid Leukemia: A Promising “Off-the-Shelf” Immunotherapy Approach
Source: Cancers (Basel). 2025 Sep 29;17(19):3166. doi: 10.3390/cancers17193166 (PMC12524236; doi:10.3390/cancers17193166)
Supplement: Supplementary file 1 [file cancers-17-03166-s001.zip]

Archive with 1 entries (1 files):
- cancers-3741955-supplementary.pdf
